# Supplementary material for: Pathological Alterations in Heart Mitochondria in a Rat Model of Isoprenaline-Induced Myocardial Injury and Their Correction with Water-Soluble Taxifolin
Source: Int J Mol Sci. 2024 Oct 29;25(21):11596. doi: 10.3390/ijms252111596 (PMC11547074; doi:10.3390/ijms252111596)
Supplement: Supplementary file 1 [file ijms-25-11596-s001.zip]

Archive with 1 entries (1 files):
- ijms-3277373-supplementary.pdf
